# Supplementary material for: Natural Appetite Control: Consumer Perception of Food-Based Appetite Regulating Aromas
Source: Nutrients. 2023 Jun 30;15(13):2996. doi: 10.3390/nu15132996 (PMC10347076; doi:10.3390/nu15132996)
Supplement: Supplementary file 1 [file nutrients-15-02996-s001.zip]

Archive with 5 entries (5 files):
- Supplementary materials File 1 - Questionnaire.pdf
- Supplementary materials File 2 - HS-SPME-GC-MS results.xlsx
- Supplementary materials File 3 - The list of appetite regulating prototypes.xlsx
- Supplementary materials File 4 - Sensory assessment questionnaire.pdf
- Supplementary materials File 5 - statistical analysis.pdf
