# Supplementary material for: Natural Appetite Control: Consumer Perception of Food-Based Appetite Regulating Aromas
Source: Nutrients. 2023 Jun 30;15(13):2996. doi: 10.3390/nu15132996 (PMC10347076; doi:10.3390/nu15132996)
Supplement: Supplementary file 1 [file nutrients-15-02996-s001.zip › Supplementary materials File 2 - HS-SPME-GC-MS results.xlsx]

## Sheet: Samples
Sample Code	Food Products and Meals (FPMs)	Repetitions [g or mL]
		A	B	C
LID_1	Black coffee	2	2	2
LID_2	Coffee with milk	2	2	2
LID_3	Black tea	2	2	2
LID_4	Maple syrup	2	2	2
LID_5	Cooked beetroot	3.17	3.15	3.17
LID_6	Cooked carrot	2.58	2.54	2.56
LID_7	Cooked parsley	2.16	2.19	2.21
LID_8	Cooked broccoli	2.2	2.19	2.21
LID_9	Cooked cauliflour	1.97	1.97	1.96
LID_10	Cooked kohlrabi	2.49	2.51	2.51
LID_11	Cooked potatoes	2.55	2.54	2.56
LID_12	Bun with crumble	1.97	2.08	2.02
LID_13	Bun with apple	2.15	2.12	2.13
LID_14	Rye bread	2.22	2.1	2.21
LID_15	Wheat roll	1.02	1.09	1.04
LID_16	Bun with blueberry	2.89	2.82	2.85
LID_17	Wheat bread	1.08	1.04	1.05
LID_18	Lettuce	1	1	1.03
LID_19	Custard creams	2.26	2.18	2.34
LID_20	Chicory	2.61	2.64	2.76
LID_21	Vanilla yoghurt	3.25	3.27	3.22
LID_22	Kefir	3.84	3.87	3.88
LID_23	Vegetable salad	4	4.32	3.96
LID_24	Dumplings with white chees and potatoes	2.42	2.21	2.21
LID_25	Vanilla pudding	2.25	2.35	2.31
LID_26	Chocolate pudding	2.19	2.17	2.13
LID_27	Salty chips	0.87	0.81	0.97
LID_28	Pancakes with white chees and strawberry marmolade	4.18	4.2	4.24
LID_29	Fries	2.1	2.13	2.13
LID_30	Hamburger	1.82	1.89	1.8
LID_31	Pizza	1.83	1.86	1.82
LID_32	Kebab	3.43	3.49	3.4
LID_33	Sour cucumber soup	2.25	2.32	2.18
LID_34	Tomatoe soup with noodle	2.17	2.11	2.11
LID_35	Stewed cod with garrlic and dill	0.82	0.91	0.82
LID_36	Chicken chop (breaded)	1.38	1.39	1.34
LID_37	Grilled chicken breast	1.15	1.2	1.16
LID_38	Grilled chicken breast with spices	1.18	1.18	1.15
LID_39	Ice cream with caramel	5.09	5.1	5.17
LID_40	Croquettes with meat	2.86	2.88	2.83
LID_41	Wheat beer	4	4	4
LID_42	Pils beer	4	4	4
LID_43	Pork chop (breaded)	1.57	1.52	1.48
LID_44	Chocolate	1.74	1.66	1.7
LID_45	Roast meat	1.23	1.31	1.28
LID_46	Vanilla	1.57	1.63	1.58
LID_47	Cinnamon	2.01	2.03	1.99
LID_48	Cheese	3.21	3.19	3.2
LID_49	Watermelone	4.14	4.07	4.11
LID_50	Cabbage	3.41	3.43	3.42
LID_51	Banana	2.55	2.64	2.63
LID_52	Nuts	2.34	2.29	2.31
LID_53	Lemon	3.01	3.06	2.99
LID_54	Pear	4.09	4.12	4.04
LID_55	Rosemary	2.99	3.01	3.02
LID_56	Strawberries	2.89	2.93	2.9
LID_57	Pineapple	1.56	1.61	1.59
LID_58	Grilled sausage	1.31	1.38	1.29
LID_59	Vanilla ice cream	5.12	5.08	5.13
LID_60	Chocolate ice cream	5.07	5.01	5.04

## Sheet: Legend
Abbreviation	Meaning
RT [min]	retention time
LRI exp	experimental linear retention indices
LRI lit	litrature linear retention indices
Match [%]	similarity of experimentaly aobtained mass spectra and thos avaiable in database (FFNSC)

## Sheet: LID_1
No	Compound	RT [min]	LRI exp	LRI lit	Match [%]
1	Furfural	5.56	850	845	90
2	unknown acid	2021-06-02	866
3	Acetoin acetate	6.63	879	891	90
4	unknown	2021-08-09	813
5	Pyrazine, 2-ethyl-	2021-08-22	916	914	90
6	Benzaldehyde	2021-10-01	960	960	95
7	Furfural, 5-methyl	2021-10-17	964	960	93
8	Hexanoic acid	10.75	978	974	90
9	unknown	10.94	983
10	Hept-5-en-2-one, 6-methyl-	2021-11-15	988	986	90
11	Furfuryl acetate	11.52	997	996	96
12	Pyrazine, 2-ethyl-6-methyl-	2021-11-06	999	1000	94
13	Pyrazine, 2-ethyl-5-methyl-	2021-11-07	1002	1005	90
14	Pyrazine, 2,3,5-trimethyl-	11.77	1003	1002	90
15	3-Pyridinol, 6-methyl-	11.94	1007	1008	T
16	unknown	2021-12-16	1012
17	Pyrazine, 2-acetyl-	12.68	1023	1023	90
18	Corylon	12.89	1027	1026	91
19	n-Hexanol, 2-ethyl-	12.99	1029	1030	93
20	Pyridine, 2-acetyl-	13.16	1033	1032	90
21	Furan, 2-acetyl-5-methyl-	13.35	1037	1034	91
22	1H-Pyrrole-2-carboxaldehyde, 1-ethyl-	13.93	1050	1054	90
23	ortho-Cresol	14.15	1055	1051	92
24	Pyrrole, 2-acetyl-	14.49	1063	1074	97
25	Acetophenone	14.67	1066	1068	90
26	Pyrrole, 2-acetyl-1-methyl-	15.07	1075	1074	91
27	meta-Cresol	15.15	1077	1073	T
28	Pyrazine, 2-ethyl-3,6-dimethyl	15.25	1079	1079	91
29	o-Guaiacol	15.74	1090	1094	94
30	1,2-Cyclohexanedione, 3-methyl-	15.87	1093	1089	T
31	Linalool	16.2	1100	1101	92
32	Nonanal	16.43	1105	1107	93
33	unknown	16.58	1108
34	Maltol	16.83	1113	1108	91
35	2-Propanone, 1-phenyl-	17.58	1129	1128	90
36	5H-Cyclopentapyrazine, -5-methyl-6,7-dihydro-	18.1	1140	1139	90
37	N-Furfuryl pyrrole	20.17	1184	1183	93
38	unknown	20.29	1187
39	Furanacrolein, 2-methyl-	20.56	1193	1190	90
40	Methyl salicylate	20.68	1195	1192	97
41	Decanal	21.2	1206	1208	91
42	Furan, 2-[(methyldithio)methyl]-	21.46	1212	1211	92
43	Nonanoic acid	24.34	1276	1289	90
44	Guaiacol, 4-ethyl-	24.57	1280	1275	95
45	IS	25.25	1294
46	unknown	25.66	1305
47	Triacetin	27.9	1356	1346	94
48	Decanoic acid	28.35	1366	1372	92
49	Octyl butyrate	28.7	1374	1381	T
50	Tetradecane	29.77	1399	1400	91
51	Vanillin	29.85	1401	1394	92
52	Dodecanal	30.2	1409	1410	92
53	trans-Geranylacetone	30.06	1454	1450	94
54	n-Dodecanol	32.9	1474	1476	92
55	Pentadecane	33.9	1499	1500	90
56	Tridecanal	34.35	1511	1502	91
57	Tridecane, 5-propyl-	35.55	1541	1548	90
58	Dodecanoic acid	36.42	1563	1570	94
59	Tetradecanal	38.35	1613	1614	91
60	Cedryl methyl ether	38.67	1622	1632	90
61	Isopropyl laurate	38.95	1629	1615	91
62	cis-Methyl dihydrojasmonate	40	1658	1650	T
63	Norphytan	40.25	1664	1653	T
64	Hexyl salicylate	40.79	1679	1679	90
65	Heptadecane	41.55	1699	1700	93
66	Pentadecanal	42.1	1715	1701	90
67	Hexyl salicylate, 2-ethyl-	45.4	1813	1805	97
68	Isopropyl miristate	45.92	1838	1826	95
69	4,8,12-Tetradecatrienal, 5,9,13-trimethyl-	46.23	1853	1855	93
70	n-Hexadecanol, 2-methyl-	46.99	1887	1890	91
71	Methyl palmitate	47.62	1931	1925	91
72	Hexadecanoic acid	48.03	1966	1977	95

## Sheet: LID_2
No	Compound	RT [min]	LRI exp	LRI lit	Match [%]
1	Butyric acid	2021-04-18	816	818	92
2	Furfural	5.55	850	845	93
3	Oxazole, 2,4,5-trimethyl-	6	861	859	90
4	2-Heptanone	2021-07-03	893	898	97
5	2-Heptanol	7.63	902	913	96
6	unknown	7.69	903
7	Pyrazine, 2,5-dimethyl-	2021-08-03	911	912	94
8	Pyrazine derivative	2021-08-09	913
9	Pyrazine, 2-ethyl-	2021-08-23	916	914	90
10	Pyrazine, 2,3-dimethyl-	8.35	919	916	90
11	Benzaldehyde	10	960	960	96
12	Furfural, 5-methyl-	2021-10-15	964	960	90
13	unknown acid	10.99	982
14	Purolan	2021-11-16	989	993	94
15	2-Octanone	2021-11-03	992	990	90
16	Furfuryl acetate	11.52	997	996	97
17	Pyrazine, 2-ethyl-6-methyl-	11.59	999	1000	91
18	Pyrazine, 2-ethyl-5-methyl-	11.7	1001	1005	90
19	Corylon	11.88	1027	1026	95
20	n-Hexanol, 2-ethyl-	12.97	1029	1030	90
21	Pyridine, 2-acetyl-	13.16	1033	1032	90
22	Benzeneacetaldehyde	13.67	1044	1045	91
23	1H-pyrrole-2-carbaldehyde, 1-ethyl-	13.93	1050	1054	90
24	Pyrrole, 2-acetyl-	14.46	1062	1074	94
25	Acetophenone	14.68	1066	1068	93
26	Pyrazine, 2(or 3)-ethyl-3,5(or 2,5)-dimethyl-	15.26	1079	1081	92
27	pyrazine derivative	15.59	1086
28	Guaiacol	15.73	1090	1090	91
29	2-Nonanone	15.85	1092	1093	95
30	unknown	16.43	1105
31	Maltol	16.81	1113	1108	92
32	Octanoic acid	19.74	1176	1173	92
33	N-Furfuryl pyrrole	20.14	1184	1183	94
34	Decanal	21.17	1206	1208	90
35	Furan, 2-[(methyldithio)methyl]-	21.44	1212	1211	90
36	Hydroxy methyl furfural	22.3	1231	1225	96
37	Nonanoic acid	24.28	1274	1289	93
38	unknown	24.36	1276
39	Guaiacol, 4-ethyl-	24.53	1280	1275	93
40	IS	25.23
41	Guaiacol, 4-vinyl-	26.11	1315	1309	90
42	Triacetin	27.89	1356	1354	94
43	9-Decenoic acid	28.07	1360	1362	90
44	Decanoic acid	28.5	1370	1372	94
45	unknown acid	28.72	1375
46	Tetradecane	29.76	1399	1400	93
47	Vanillin	29.87	1401	1394	93
48	Dodecanal	30.18	1409	1402	92
49	unknown	30.49	1416
50	trans-Geranylacetone	32.05	1454	1450	90
51	Undecanoic acid	32.42	1463	1473	90
52	Dodecanol	32.91	1474	1476	91
53	Acetovanillone	33.49	1489	1481	90
54	2-Tridecanone	33.78	1495	1495	96
55	Pentadecane	33.9	1499	1500	90
56	Tridecanal	34.36	1510	1502	91
57	Carbonic acid, decyl vinyl ester	35.54	1540	1547	92
58	Dodecanoic acid	36.47	1564	1570	95
59	Tetradecanal	38.33	1613	1614	91
60	Isopropyl laurate	38.92	1628	1615	90
61	Norphytan	40.25	1649	1653	90
62	unknown	40.89	1681
63	alpha-Bisabolol	41.05	1686	1688	90
64	2-Pentadecanone	51.55	1699	1697	91
65	Heptadecane	41.75	1705	1700	92
66	Octadecane	45.09	1800	1800	97
67	Hexyl salicylate, 2-ethyl-	45.38	1813	1805	94
68	trans-5-ctadecene	64.66	1826	1818	90
69	Isopropyl myristate	45.92	1838	1826	91

## Sheet: LID_3
No	Compound	RT [min]	LRI exp	LRI lit	Match [%]
1	(E)-2-Hexenal,	2021-06-01	864	850	97
2	(E)-2-Hexen-1-ol	6.54	874	868	91
3	unknown	2021-06-06	876
4	2-Heptanone	2021-07-31	894	898	91
5	Heptanal	7.7	903	905	T
6	(E,E)-2,4-Hexadienal	2021-08-06	912	914	97
7	Benzaldehyde	2021-10-01	960	960	97
8	Furfural, 5-methyl-	2021-10-18	964	960	T
9	n-Heptanol	10.42	970	970	95
10	Hexanoic acid	10.68	977	974	94
11	1-Octen-3-ol	2021-10-08	979	978	90
12	5-Hepten-2-one, 6-methyl-	2021-11-13	988	986	96
13	unknown	11.58	999
14	Octanal	11.82	1004	1006	95
15	(Z) 3-Hexen-1-ol acetate	2021-12-01	1008	1008	90
16	(E,E)-2,4-Heptadienal,	2021-12-02	1012	1013	98
17	n-Hexanol, 2-ethyl-	12.96	1029	1030	96
18	Benzyl alcohol	13.22	1035	1040	90
19	3-Octen-2-one	13.45	1040	1037	92
20	Benzeneacetaldehyde	13.67	1044	1045	99
21	1H-Pyrrole-2-carboxaldehyde	13.93	1050	1054	90
22	(E)-2-Octenal	14.32	1059	1059	90
23	Acetophenone	14.68	1067	1068	97
24	unknown	14.92	1072
25	trans-Linalool oxide	15.98	1088	1086	95
26	2-Nonanone	15.87	1093	1093	90
27	Linalool	16.22	1100	1101	97
28	Nonanal	16.43	1105	1107	94
29	(E,E)-2,4-Octadienal	16.7	1110	1113	90
30	Phenethyl alcohol	16.87	1114	1113	93
31	Dihydrocitronellol	17.81	1134	1130	90
32	(E,Z)-2,6-Nonadienal	18.76	1154	1153	90
33	(E)-2-Nonenal	19.05	1161	1163	93
34	Menthol	19.63	1173	1184	97
35	meta-Cymen-8-ol	20.09	1183	1183	T
36	para-Cymen-8-ol	20.23	1186	1197	90
37	alpha-Terpineol	20.48	1191	1195	93
38	Methyl salicylate	20.68	1195	1192	97
39	Dodecane	20.86	1199	1200	93
40	Decanal	21.19	1206	1208	96
41	Verbenone	21.4	1211	1208	94
42	unknown	21.56	1215
43	Benzothiazole	22.01	1225	1226	90
44	Nerol	22.23	1230	1229	T
45	Carvone	22.97	1245	1246	90
46	Geraniol	22.45	1256	1255	94
47	Nonanoic acid	24.22	1273	1272	90
48	Crotonaldehyde, 2-phenyl-	24.33	1275	1272	93
49	IS	25.25	1294
50	Thymol	25.58	1303	1293	T
51	Undecanal	25.8	1308	1309	90
52	(E,E)-2,4-Decadienal	26.23	1318	1322	90
53	2-Nonanol, 2-methylpropionate	27.75
54	Verdoracine	27.94	1357	1357	90
55	unknown	28.3	1365
56	Octyl butyrate	28.69	1374	1381	T
57	(E)-beta-Damascenone	29.22	1386	1379	91
58	Ethyl caprate	29.66	1396	1399	91
59	Tetradecane	29.76	1399	1400	94
60	Dodecanal	30.2	1409	1410	93
61	(E)-alpha-Ionone	31.03	1429	1421	96
62	trans-Geranylacetone	32.06	1454	1450	96
63	unknown	32.7	1470
64	Dodecanol	32.9	1474	1476	92
65	(E)-beta-Ionone	33.46	1488	1490	90
66	2-Tridecanone	33.8	1496	1495	90
67	Tridecanal	34.38	1511	1516	93
68	Dodecanoic acid	36.37	1562	1570	93
69	(E)-Nerolidol	36.5	1565	1561	90
70	Tetradecanal	38.35	1613	1614	94
71	Cedryl methyl ether	38.68	1622	1632	95
72	Isopropyl laurate	38.93	1629	1615	96
73	tau-Muurolol	39.54	1645	1645	91
74	Cinnamaldehyde, amyl-	39.73	1650	1647	90
75	unknown	40	1658
76	Tetradecanol	40.75	1677	1680	91
77	epi-alpha-Bisabolol	41.07	1686	1679	92
78	unknown sesquiterpene	41.15	1689
79	2-Pentadecanone	43.55	1699	1697	91
80	alpha-Cinnamaldehyde, hexyl-	43.37	1751	1746	91
81	Amberlyn	43.67	1759	1767	93
82	Octyl caprylate	44.39	1780	1781	90
83	Octadecane	45.1	1800	1800	93
84	Hexyl salicylate, 2-ethyl-	45.38	1813	1805	98
85	Isopropyl myristate	45.93	1838	1826	95
86	n-Hexadecanol	46.97	1887	1884	95
87	unknown	47.11	1893
88	Manool	49.06	2075	2062	90

## Sheet: LID_4
No	Name	RT [min]	LRI exp	LRI lit	Match [%]
1	2-Heptanone	7.325	898	894	95
2	Pyrazine, 2,5-dimethyl-	8.075	912	912	94
3	Pyrazine, 2,6-dimethyl-	8.126	929	914	97
4	alphaPinene	8.896	933	932	97
5	3-Furanone, 2,3-dihydro-2,5-dimethyl-	9.524	944	948	97
6	Benzaldehyde	10.038	960	961	97
7	Sabinene	10.522	972	973	97
8	beta-Pinene	10.643	978	976	95
9	Myrcene	11.293	991	992	92
10	delta-3-Carene	12.095	1009	1010	93
11	para-Cymene	12.752	1025	1024	93
12	Limonene	12.929	1030	1028	95
13	gamma-Terpinene	14.324	1058	1059	90
14	Dihydromyrcenol	14.944	1081	1072	94
15	Nonanal	16.474	1107	1106	96
16	Menthol	19.639	1184	1173	97
17	Decanal	21.2	1208	1207	97
18	Decyl alcohol	24.228	1278	1273	90
19	(E)-Anethole	24.884	1288	1287	91
20	IS	25.203	1294	1295	96
21	Glycerol, 1,2-diacetate-	27.893	1348	1356	97
22	Dodecanol	32.892	1476	1474	95
23	Heptadecane	41.556	1700	1699	96
24	Nonacosane	54.942	2900	2909	90

## Sheet: LID_5
No	Compound	RT [min]	LRI exp	LRI lit	Match [%]
1	Furfural	5.55	850	845	90
2	Benzene, ethyl-	6.35	869	857	93
3	Pyridine, 3-methyl-	6.71	879	871	93
4	3-Heptanone	2022-07-15	889	885	90
5	alpha-Pinene	8.89	932	933	96
6	Benzaldehyde	10	960	960	90
7	Sabinene	10.47	972	972	93
8	beta-Pinene	10.61	975	978	93
9	Purolan	2022-11-16	988	933	94
10	Octanal	11.79	1004	1006	90
11	para-Cymene	12.72	1024	1025	97
12	Limonene	2022-12-09	1028	1030	91
13	Eucalyptol	13	1030	1032	90
14	gamma-Terpinene	14.3	1058	1058	90
15	Terpinolene	15.63	1088	1086	94
16	Nonanal	16.47	1105	1107	94
17	Menthol	19.65	1173	1184	90
18	Decanal	21.2	1206	1208	94
19	IS	25.19	1294
20	Guaiacol, 4-vinyl-	26.11	1315	1309	90
21	Octyl isobutyrate	27.72	1352	1346	90
22	Triacetin	27.89	1355	1346	91
23	Tetradecane	29.79	1399	1400	91
24	Pentadecane	34.19	1506	1500	90
25	(E)-gamma-Bisabolene	35.25	1533	1528	93

## Sheet: LID_6
No	Compound	RT [min]	LRI exp	LRI lit	Match [%]
1	Furfural	5.55	850	845	91
2	Benzene, ethyl-	6.33	869	857	93
3	3-Heptanone	2021-07-16	890	885	90
4	Heptanal	7.7	903	905	91
5	Apopiene, 3-methyl	8.42	921	927	96
6	alpha-Thujene	8.65	926	927	97
7	alpha-Pinene	8.9	933	948	94
8	2-Propanol, 1-butoxy-	2021-09-22	940	955	94
9	unknown	9.33	943
10	Camphene	9.46	947	943	97
11	2,4(10)-Thujadiene	2021-09-07	952	953	92
12	2-Octanone	9.77	954	952	90
13	(E)-2-Heptenal	9.87	956	956	90
14	Benzaldehyde	2021-10-03	960	960	95
15	Trisulfide, dimethyl-	10.34	968	969	T
16	Sabinene	10.53	973	976	90
17	beta-Pinene	10.67	976	978	97
18	3-Octanone, 2-methyl-	2021-11-01	985	988	90
19	5-Hepten-2-one, 6-methyl-	2021-11-13	988	986	94
20	Myrcene	11.33	992	991	98
21	Octanal	11.82	1004	1006	90
22	delta-3-Carene	2021-12-08	1010	1009	95
23	alpha-Terpinene	12.38	1016	1018	97
24	para-Cymene	12.75	1025	1025	98
25	Limonene	12.84	1028	1030	93
26	(Z)-beta-Ocimene	13.37	1038	1035	92
27	Benzeneacetaldehyde	13.7	1045	1045	90
28	(E)-beta-Ocimene	13.85	1048	1046	94
29	gamma-Terpinene	14.33	1059	1058	95
30	unknown	14.56	1064
31	Dihydro myrcenol	14.93	1072	1074	90
32	Terpinolene	15.69	1088	1086	97
33	trans-Sabinene hydrate	16.13	1098	1099	90
34	Undecane	16.2	1100	1100	93
35	Nonanal	16.46	1105	1104	94
36	para-1,3,8-Menthatriene	16.76	1112	1110	95
37	unknown	17.23	1122
38	Anisole, 2-vinyl-	17.87	1135	1135	T
39	unknown	18.08	1140
40	Camphor	18.34	1145	1149	90
41	Citronellal	18.77	1155	1152	90
42	Menthol	19.64	1173	1184	91
43	Terpinen-4-ol	19.84	1177	1184	90
44	Acetophenone, 4’-methyl-	20.22	1186	1188	96
45	alpha-Terpineol	20.49	1191	1195	94
46	Decane, 6-ethyl-2-methyl-	20.87	1199	1185	90
47	unknown	21.1	1204
48	Decanal	21.19	1206	1204	91
49	Benzosulfonazole	22.03	1225	1226	90
50	oara-Anisaldehyd	23.47	1257	1257	90
51	cis-Chrysanthenyl acetate	23.74	1262	1257	91
52	IS	25.1	1294
53	Carvacrol	25.55	1302	1300	90
54	Undecanal	25.79	1308	1309	90
55	Theaspirane	26.14	1316	1303	T
56	2-Nonanol, 2-methylpropionate	27.75
57	Triacetin	27.87	1356	1346	97
58	Octyl butyrate	28.67	1374	1381	90
59	Daucene	28.94	1380	1384	93
60	unknown sesquiterpene	29.18	1385
61	7-epi-Sesquithujene	29.41	1391	1387	94
62	beta-Elemene	29.49	1392	1390	96
63	Tetradecane	29.77	1399	1400	96
64	Sesquithujene	30.05	1406	1410	93
65	Dodecanal	30.18	1409	1402	90
66	cis-alpha-Bergamotene	30.47	1416	1416	95
67	(E)-Caryophyllene	30.67	1421	1424	97
68	(E)-alpha-Ionone>	31.01	1429	1421	90
69	(E)-alpha-Bergamotene	31.31	1436	1432	97
70	beta-Sesquiphellandrene	31.62	1444	1446	90
71	alpha-Himachalene	31.7	1446	1449	90
72	epi-beta-Santalene	31.8	1448	1446	90
73	alpha-Humulene	32.07	1454	1454	97
74	(E)-beta-Farnesene	32.2	1457	1452	94
75	Sesquisabinene	32.26	1459	1455	92
76	Dodecanol	32.89	1474	1476	92
77	gamma-Curcumene	33.12	1480	1482	94
78	alpha-Curcumene	33.27	1483	1480	96
79	alpha-Zingiberene	33.77	1496	1496	95
80	beta-Bisabolene	34.32	1509	1508	97
81	beta-Curcumene	34.45	1512	1511	93
82	Geranyl isobutyrate	34.52	1514	1507	91
83	(Z)-gamma-Bisabolene	34.61	1516	1511	96
84	unknown	34.93	1524
85	(E)-gamma-Bisabolene	35.26	1533	1528	93
86	(E)-alpha-Bisabolene	35.67	1544	1540	93
87	epi-Longipinanol	36.1	1554	1558	T
88	Caryophyllene oxide	37.29	1585	1587	90
89	Geranyl butyrate, 2-methyl	38	1603	1596	92

## Sheet: LID_7
No	Compound	RT [min]	LRI exp	LRI lit	Match [%]
1	Nonane	7.55	900	900	95
2	Heptanal	2022-07-07	903	906	94
3	alpha-Thujene	2022-08-06	926	927	97
4	alpha-Pinene	8.87	932	933	98
5	Camphene	9.45	946	953	94
6	Benzaldehyde	2022-10-03	960	960	92
7	beta-Pinene	10.57	975	978	97
8	Myrcene	2022-11-30	993	991	91
9	alpha-Phellandrene	11.84	1005	1007	97
10	delat-3-Carene	2022-12-01	1010	1009	96
11	alpha-Terpinene	12.42	1017	1018	98
12	para-Cymene	12.89	1025	1026	97
13	beta-Phellandrene	12.97	1030	1031	90
14	(E)-beta-Ocimene	13.85	1048	1046	97
15	gamma-Terpinene	14.33	1059	1058	97
16	Acetophenone	14.69	1067	1068	90
17	Dihydromyrcenol	14.94	1072	1081	90
18	Terpinolene	15.65	1088	1086	96
19	para-Cymenene	15.73	1089	1093	94
20	Nonanal	16.47	1105	1107	92
21	para-1,3,8-Menthatriene	16.76	1112	1110	95
22	Anisole, 2-vinyl-	17.87	1136	1135	90
23	Terpinen-4-ol	19.89	1177	1184	90
24	Cryptone	20.32	1188	1187	95
25	alpha-Terpineol	20.47	1191	1195	92
26	Decanal	21.17	1206	1208	95
27	Thymol methyl ether	22.31	1231	1239	90
28	Linalyl acetate	23.52	1257	1250	90
29	Bornyl acetate	24.85	1287	1285	96
30	IS	25.17	1294
31	alpha-Terpinyl acetate	27.65	1350	1349	95
32	Triacetin	27.85	1356	1346	95
33	alpha-Copaene	28.79	1376	1375	94
34	unknown sesquiterpene	29.17	1385
35	beta-Elemene	29.5	1392	1390	97
36	Tetradecane	29.75	1399	1400	95
37	Dodecanal	30.2	1409	1410	90
38	2-epi-beta-Funebrene	30.39	1414	1413	92
39	gamma-Elemene	30.9	1427	1432	90
40	(E)-beta-Bergamotene	31.3	1436	1432	94
41	beta-Barbatene	31.59	1443	1445	92
42	(E)-beta-Farnesene	32.2	1457	1452	91
43	gamma-Curcumene	33.12	1480	1482	92
44	alpha-Curcumene	33.27	1483	1480	94
45	beta-Selinene	33.43	1492	1487	90
46	alpha-Zingiberene	33.76	1496	1496	95
47	Isodaucene	33.92	1499	1504	90
48	Germacrene A	34.19	1506	1511	90
49	beta-Bisabolene	34.32	1509	1508	97
50	unknown sesquiterpene	34.86	1523
51	Germacrene B	36.25	1557	1559	91
52	Isomyristicin	38.52	1619	1616	90
53	Apiole	40.09	1686	1683	97
54	(Z)-Ligustilide	42.97	1740	1733	90

## Sheet: LID_8
No	Compound	RT [min]	LRI exp	LRI lit	Match [%]
1	2-Heptanone	2022-07-29	893	898	93
2	alpha-Pinene	8.87	932	933	97
3	Benzaldehyde	9.98	960	960	94
4	Trisulfide, dimethyl-	10.32	968	969	91
5	n-Heptanol	10.39	969	970	90
6	Sabinene	10.49	972	972	90
7	beta-Pinene	10.59	974	978	95
8	3-Octanone	10.98	984	986	90
9	5-Hepten-2-one, 6-methyl-	2022-11-13	987	986	92
10	Myrcene	2022-11-27	991	991	91
11	Octanal	11.78	1003	1006	94
12	n-Hexanol, 2-ethyl-	12.92	1028	1030	90
13	Benzyl alcohol	13.25	1035	1040	93
14	Benzeneacetaldehyde	13.65	1044	1045	95
15	Acetophenone	14.66	1066	1068	95
16	(E)-2-Octen-1-ol	14.75	1068	1067	90
17	Dihydromyrcenol	14.9	1071	1081	90
18	Linalool, tetrahydro-	16.09	1098	1102	94
19	Linalool	16.19	1099	1101	90
20	Nonanal	16.45	1105	1107	94
21	Isophorone	17.2	1121	1123	90
22	Camphor	18.29	1144	1149	90
23	Menthone	18.74	1154	1158	92
24	Benzyl acetate	19.29	1165	1167	90
25	Isomenthol	19.6	1172	1185	91
26	Neoisomenthol	19.8	1177	1189	90
27	Decanal	21.16	1206	1208	92
28	trans-Rozanol	21.51	1223	1214	94
29	cis-3-hexenyl isovalerate	22.58	1237	1235	90
30	IS	25.2	1294
31	Carvacrol	25.55	1302	1300	90
32	Octyl isobutyrate	27.69	1352	1346	90
33	Triacetin	27.89	1356	1346	98
34	gamma-Nonalactone	28.27	1364	1362	90
35	Tetradecane	29.75	1399	1400	95
36	Dodecanal	30.16	1409	1410	93
37	trans-Geranylacetone	32.05	1453	1450	94
38	n-Dodecanol	32.87	1474	1476	92

[truncated: 52 more sheets: LID_9, LID_10, LID_11, LID_12, LID_13, LID_14, LID_15, LID_16, LID_17, LID_18, LID_19, LID_20, LID_21, LID_22, LID_23, LID_24, LID_25, LID_26, LID_27, LID_28 …]
