# Supplementary material for: Natural Appetite Control: Consumer Perception of Food-Based Appetite Regulating Aromas
Source: Nutrients. 2023 Jun 30;15(13):2996. doi: 10.3390/nu15132996 (PMC10347076; doi:10.3390/nu15132996)
Supplement: Supplementary file 1 [file nutrients-15-02996-s001.zip › Supplementary materials File 3 - The list of appetite regulating prototypes.xlsx]

## Sheet: Arkusz1
Prototype	Sensory panel code	Composition	Quanitities per 100 mL TECa	Notes
AP_11	N217	nonanoic acid	0.5 mL
		6-methyl-6-hepten-2-one	0.5 mL
		2-heptanone	0.5 mL
		banan food flavouring	1.5 mL
AP_12	Z094	nonanoic acid	0.5 mL
		6-methyl-6-hepten-2-one	0.5 mL
		2-heptanon	0.5 mL
		chocolate food flavouring	1.5 mL
AP_15	A501	nonanoic acid	0.5 mL
		6-methyl-6-hepten-2-one	0.5 mL
		2-heptanone	0.5 mL
		pineapple food flavouring	1.5 mL
AP_16	A048	nonanoic acid	0.5 mL
		6-methyl-6-hepten-2-one	0.5 mL
		2-heptanone	0.5 mL
		rosemary essential oil	1.5 mL	100x dilluted in TEC
AP_17	Y603	nonanoic acid	0.5 mL
		6-methyl-6-hepten-2-one	0.5 mL
		2-heptanone	0.5 mL
		apple food flavouring	1.5 mL
AP_13d	C853	nonanoic acid	0.5 mL
		6-methyl-6-hepten-2-one	0.5 mL
		2-heptanone	0.5 mL
		decanal	0.5 mL
		dessert coffee food flavouring	1.5 mL
AP_15d	B303	nonanoic acid	0.5 mL
		6-methyl-6-hepten-2-one	0.5 mL
		2-heptanon	0.5 mL
		decanal	0.5 mL
		pineapple food flavouring	1.5 mL
AP_16d	D418	nonanoic acid	0.5 mL
		6-methyl-6-hepten-2-one	0.5 mL
		2-heptanone	0.5 mL
		decanal	0.5 mL
		rosemarry essential oil	1.5 mL	100 x dilluted in TEC
AP_17d	W078	nonanoic acid	0.5 mL
		6-methyl-6-hepten-2-one	0.5 mL
		2-heptanone	0.5 mL
		decanal	0.5 mL
		apple food flavouring	1.5 mL
AP_18d	G371	nonanoic acid	0.5 mL
		6-methyl-6-hepten-2-one	0.5 mL
		2-heptanon	0.5 mL
		decanal	0.5 mL
		vanilla food flavouring	1.5 mL
AP_21	X034	dessert coffee food flavouring	10 mL
		2,5-dimethylopyrazine	0.1 mL	100 x dilluted in TEC
		2,6-dimethylopyrazine	0.1 mL	solution 100 mg/mL TEC
		2-ethyl-3-methylpyrazine	0.1 mL	100 x dilluted in TEC
		chocolate food flavouring	20 mL
AP_22	K083	2,5-dimethylopyrazine	0.1 mL	solution 100 mg/mL TEC
		2,6-dimethylopyrazine	0.1 mL	100 x dilluted in TEC
		2-ethyl-3-methylpyrazine	0.1 mL	100 x dilluted in TEC
		apple pie with cinnamon food flavouring	20 mL
AP_23	K359	2,5-dimethylopyrazine	0.1 mL	solution 100 mg/mL TEC
		2,6-dimethylopyrazine	0.1 mL	100 x dilluted in TEC
		2-ethyl-3-methylpyrazine	0.1 mL	100 x dilluted in TEC
		oatmeal food flavouring	20 mL
AP_24	S005	2,5-dimethylopyrazine	0.1 mL	solution 100 mg/mL TEC
		2,6-dimethylopyrazine	0.1 mL	100 x dilluted in TEC
		2-ethyl-3-methylpyrazine	0.1 mL	100 x dilluted in TEC
		mint food flavouring	10 mL
AP_25	I581	limonene	5 mL
		butyl butyrate, 2-methyl	2.5 mL
		mint food flavouring	5 mL
AP_26	M408	vanilin	5 mL	solution 100 mg/mL TEC
		guaiacol	0.5 mL
		banana food flavouring	5 mL
AP_0	T042	strawberry food flavouring	0.5 mL
		benzaldehyde	1 mL
		furfural	1 mL
AP_0*	V681	strawberry food flavouring	0.3 mL
		vanilla food flavouring	0.2 mL
		benzaldehyd	1 mL
		furfural	1 mL
AP_5	R789	smoke food flavouring	5 mL	infussion 200 mg/mL TEC
		dodecanal	1 mL	dilluted 10 000x in TEC
		α-pinene	1 mL
		furfural	1 mL
AP_6	O301	meat food flavouring	5 mL	infussion 200 mg/mL TEC
		smoke food flavouring	5 mL	infussion 200 mg/mL TEC
		dodecanal	1 mL	dilluted 10 000x in TEC
		furfural	1 mL
		α-pinene	1 mL
AP_7	A681	potatoes spice	5 mL	infussion 200 mg/mL TEC
		chicken spice	5 mL	infussion 200 mg/mL TEC
		roeast meat spice	5 mL	infussion 200 mg/mL TEC
		dodecanal	1 mL	dilluted 10 000x in TEC
		α-pinene	1 mL
		furfural	1 mL
AP_8	Q461	potatoes spice	5 mL	infussion 500 mg/mL TEC
		chicken spice	5 mL	infussion 500 mg/mL TEC
		roeast meat spice	5 mL	infussion 500 mg/mL TEC
		dodecanal	1 mL	dilluted 10 000x in TEC
		α-pinene	1 mL
		furfural	1 mL
AP_4***	P986	meat food flavouring	5 mL	infussion 200 mg/mL TEC
		dodecanal	1 mL	dilluted 10 000x in TEC
		furfural	1 mL
		α-pinene	1 mL
AP_27	VC612	watermelon food flavouring	5 mL
		linalool	0.5 mL
		limonene	2.5 mL
		nonanal	1 mL
AP_28	H090	linalool	5 mL
		limonene	2.5 mL
		myrcene	1.5 mL
		6-methyl-6-hepten-2-one	0.5 mL
		pineapple food flavouring	5 mL
AP_31	F699	verbenone	0.5 mL
		α-phellandrene	0.5 mL
		carvone	2 mL
		6-methyl-6-hepten-2-one	0.5 mL
		lemon grass essential oil	2.5 mL
aTEC - triethyl citrate
